# Supplementary material for: Potential of Acidithiobacillus ferrooxidans to Grow on and Bioleach Metals from Mars and Lunar Regolith Simulants under Simulated Microgravity Conditions
Source: Microorganisms. 2021 Nov 23;9(12):2416. doi: 10.3390/microorganisms9122416 (PMC8706024; doi:10.3390/microorganisms9122416)
Supplement: Supplementary file 1 [file microorganisms-09-02416-s001.zip]

Archive with 1 entries (1 files):
- microorganisms-1456266-supplementary.pdf
